# Supplementary material for: Tissue-Specific Fluorescent Protein Turnover in Free-Moving Flies
Source: Insects. 2025 May 31;16(6):583. doi: 10.3390/insects16060583 (PMC12193387; doi:10.3390/insects16060583)
Supplement: Supplementary file 1 [file insects-16-00583-s001.zip]

Archive with 1 entries (1 files):
- insects-3559289-supplementary.pdf
